# Supplementary material for: Social network sites (SNS) an archetype of techno-social stress: A systematic review
Source: Heliyon. 2024 Dec 10;11(1):e41119. doi: 10.1016/j.heliyon.2024.e41119 (PMC11730205; doi:10.1016/j.heliyon.2024.e41119)
Supplement: Multimedia component 1 [file mmc1.xlsx]

## Sheet: Final papers
	Author	Title	Year	Journal	Purpose	Theory`	Design	Sample size	Age	Location	Results	Implications for practice, research, theory
1	Tarafdar, M., Maier, C. et.al.,	Explaining the link between technostress andtechnology addiction for social networking sites: Astudy of distraction as a coping behavior	2020	Information Systems Journal	investigates under what conditions stress from the use of SNS is linked to addiction to the use of the same SNS.	Integrating three theoretical strands— feature-rich InformationTechnology (IT), the theory of technology frames, and distraction as a coping behaviour	Quantitative Descriptive	444 Facebook users	mean of 35.81 years Less than 20 years: 7.2% 20-29 years: 26.8% 30-39 years: 32.9% 40-49 years: 18.4% 50-59 years: 13.1% 60-70 years: 1.6%	EU Nations Author-UK	SNS stressors have a significant positive influence on distraction within SNS and on distraction outside SNS, supporting the hypothesis that SNS use stressors are positively associated with distraction. SNS use habit positively moderates the relationship between SNS stressors and distraction within SNS, indicating that the effect is stronger for users with a stronger habit of using SNS. Distracti…	the paper develops and validates a novel theoretical explanation for the phenomenon of why and how individuals who experience stressful conditions from the use of SNS can be addicted to the same SNS. I
2	Schmidt, M., Frank et al	How adolescents cope with technostress: A mixed-methods approach	2021	International Journal of Electronic Commerce	investigate what coping responses adolescents activate to cope with technostress and what factors underlie their activation of coping responses	Transactional Model of Stress	Mixed method	Study 1: qualitative workshops with 75 adolescents Study 2: data from a survey on technostress perception and the activation of coping responses with 230 adolescents ages 10–17.	adolescents (10-17)	Germany	The results highlighted the complex ways in which adolescents cope with technostress, revealing gender- and age-related differences in the perception of technostress and the coping strategies employed. The findings underscored the importance of considering individual differences when addressing technostress, suggesting tailored interventions might be more effective for different demographic group…	This paper theoretically develops and empirically validates a set of relationships that explain how users cope with technostress they experience from the use of SNS applications, through distraction. Such distraction can occur through two pathways—(a) through use of the same SNS that causes the stress and (b) through other means outside of the use of the SNS.
3	Salo, M.,	Technostress and social networking services: Explaining users' concentration, sleep, identity, and social relation problems	2019	Information Systems Journal	examine the various strains related to well-being that those stressors can create and its underlying SNS characteristics.	Transactional Theory of Stress	Qualitative narrative interview	interviewed 32 SNS users who had experienced SNS stress	20-80 yrs old	Finland	findings reveal four types of strains related to well-being (concentration problems, sleep problems, identity problems, and social relation problems) as well as two different patterns with distinct sets of SNS stressors and SNS characteristics that generate those strains.	by identifying different kinds of strains and their primary determinants, it is now possible to help users and their stakeholders (e.g., families, friends, and health organisations) to acknowledge their strains, understand how they emerge, and increase their possibilities to avoid their strains in the future.
4	Luqman, A.	Empirical investigation of Facebook discontinues usage intentions based on SOR paradigm	2017	Computers in Human Behavior	This study investigates the negative consequences of high Facebook usage for different purposes. It focuses on how the social, cognitive, and hedonic uses of Facebook induce stress and exhaustion, thereby influencing an individual’s intention to voluntary quit from using Facebook.	Stimulus-Organism-Response (SOR) paradigm	Quantitative Descriptive	360 FB users	19-44 years	China	the three types of SNS stimulus factors exert positive influences on technostress and SNS exhaustion studies on technostress and SNS exhaustion, which state that sources of stress and exhaustion involve not only the technological and informational aspects but also the social aspects excessive cognitive usage has a greatest impact on technostress and SNS exhaustion, which are followed by excessive…	Research on social media dependence is expanded by identifying the critical role of social media usage and its effects on the psychological health of users. The SOR paradigm is incorporated into excessive usage or the stress-responsive behavior paradigm by specifying the link between the excessive usage of social media and stress.
5	Cheik-Amar	The bittersweet escape to information technology: An investigation of the stress paradox of social network sites	2020	Information and Management	The main objective of the study is to show that SNSs are complex venues where the bright and the dark sides of IT collide, and where users can have a relaxing experience that causes strain at the very same time.	Regulatory Focus Theory Conservation of Resources Theory	Quantitative Descriptive	633 SNS users (Facebook, Instagram and Snapchat)	Not Specified	North America	Habit is a strong predictor of user intention to continue using SNSs, with the models explaining significant variances in intention, SNS enjoyment, and SNS exhaustion across Facebook, Instagram, and Snapchat. Both escape and SNS well-being significantly impact SNS enjoyment positively across all three platforms, whereas SNS overload has a positive direct effect on SNS exhaustion. The study identi…	For Practice: The study suggests SNS providers should focus more on enhancing stress relief and enjoyment features within their platforms. Implementing gamified design elements and rigorous privacy mechanisms could improve user experience and address user stress. For Research: This study contributes to the understanding of the dual nature of SNS use, highlighting the balance between enjoyment and…
6	Lim & Choi	Stress caused by social media network applications and user responses	2017	Multimedia Tools Applications	This study investigated the effects of stress caused by social media network applications on the psychological and behavioral reactions of users: these included emotional exhaustion, the intention to switch applications, and resistance. We also examined the mediating role played by coping behaviors in these relationships.	Not speciified	Quantitative Descriptive	446 SNS users	19-34	South Korea	The study found that SNS-related stress increases users' emotional exhaustion, intention to switch applications, and resistance to using SNSs. Approach coping and avoidance coping were both found to reduce emotional exhaustion and resistance, yet avoidance coping did not significantly impact switching intentions. Approach coping partially mediated the relationships between SNS-related stress and …	Implications for Practice: SNS providers should consider strategies to minimize user stress, potentially by enhancing user control and simplifying the user interface. Designing features that allow for more effective management of information overload and privacy concerns could help reduce user stress and improve overall satisfaction with SNSs. Implications for Research: The findings contribute to…
7	Dhir, A., et al.	Online social media fatigue and psychological wellbeing—A study of compulsive use, fear of missing out, fatigue, anxiety and depression	2018	International Journal of Information Management	The current study utilises the stressor-strain-outcome framework (SSO) to examine whether psychosocial wellbeing measures, such as compulsive media use and fear of missing out, trigger fatigue and, furthermore, whether social media fatigue results in anxiety and depression	Limited capacity model (LCM), the stressor-strain-outcome (SSO) model and the transactional theory of stress and coping (TTSC)	Quantitative Descriptive	Repeated cross-sectional methodology Study A (Wave 1) comprises of 1554 adolescent social media users (54.5% (n = 847) were male) aged 12–18 years (14.63 (SD = 1.73) years) who participated in early May 2017. Five months later, Study B (Wave 2) was organised with 1144 adolescent social media users (56.0% (n = 641) were male) aged 12–18 years (14.88 (SD = 1.41) years) who participated in late Sept…	aged 12–18 years	India	social media fatigue has significant influence on wellbeing, i.e., it can lead to depression and anxiety.social media users should understand that compulsive social media use results in social media fatigue, which can later result in depression and anxiety	to highlight the impact of extensive social media use on mental health, suggesting the need for strategies to mitigate negative outcomes and promote healthier social media habits.
8	Salo et al	Formation and Mitigation of Technostress in the Personal Use of IT	2022	MIS Quarterly	To conducted a qualitative study with narrative interviews of IT users who had experienced technostress.	IT affordances and self-regulation.	Qualitative study with narrative interviews	Interviewing 32 users who had experienced technostress purposeful sampling	20-80	Finland	The study provides insights into the formation and mitigation of technostress in personal IT use, highlighting how users actively engage with IT in ways that can lead to stress. It emphasizes the importance of understanding technostressors, the actualization of IT affordances, and the role of self-regulation in mitigating stress.	This research contributes to both academic understanding and practical approaches to managing technostress, suggesting strategies for individuals to adapt their IT use practices to reduce stress.
9	De Groote & Van Ouytsel	Digital stress within early adolescents’ friendships – A focus group study from Belgium	2022	Telematics and Informatics	To explore young teenagers’ perceptions about how digital media is associated with digital stress within their friendships	Socio-technical Systems Theory	Qualitative	Nine focus group interviews, among 51 secondary school students (n = 24 male, 47 %; n = 27 female, 53 %)	13 - 16 years old	Belgium	The findings suggest significant digital stress among adolescents, influenced by social norms and technological features like read receipts.	Implications include the need for media literacy education to address digital stress, highlighting the role of social expectations in shaping adolescents' online behaviors and the potential mental health impacts.
10	Brooks et al.	Technology addictions and technostress: An examination of the U.S. and China.	2020	Journal of Organizational and End User Computing	To investigate the links between internet and social media addiction to technostress using culture as a lens for examination	Cognitive-Behavioural Model of Pathological Internet Use and focusing on the cultural dimension of individualism (Hofstede, 2001),	Quantitative Descriptive	245 for the U.S. sample and 118 for the Chinese	24.0 average age American 21.4 years Chinese sample	US and China	The results support the association between the Internet and social media addictions with increases in social media-related technostress. Additionally, these effects are moderated by culture.	extend the Cognitive-Behavioural Model of PIU and literature on technostress by demonstrating that a subset of internet addiction,namely social media addiction, is associated with increases in technostress separately from internet addiction.
11	Ali Homaid, A.	Problematic social media use and associated consequences on academic performance decrement during Covid-19	2022	Addictive Behaviors	this study investigates the mechanism by which problematic social media use (PSMU) influences academic performance decrement via two psychological factors namely, technostress and exhaustion.	Stressor-Strain-Outcome (SSO) model	Quantitative Descriptive	312 responses	average age of 22.92 years.	Saudi Arabia	PSMU is a significant stressor affecting both technostress and exhaustion and thus reducing academic performance	The implications likely involve understanding the extent to which social media use affects academic performance, offering insights for educators, policymakers, and students on managing social media use to mitigate negative outcomes.
12	Lee, A. et al.	Information and communication technology overload and social networking service fatigue: A stress perspective	2016	Computers in Human Behavior	It examines the impact of information, communication, and system feature overload on social networking service (SNS) fatigue among users in South Korea.	Transactional Theory of Stress and Coping	Quantitative Descriptive	201 individuals through online and offline surveys	Not Specified	South Korea	results show that all three dimensions of overload were significant stressors that influence SNS fatigue. Regarding the predictors of overload, the characteristics of the SNS system significantly influenced the features of system overload, while information equivocality positively influences information overload.	the implications of the study highlight the significant role of technology overload in contributing to SNS fatigue, emphasizing the need for developing strategies to mitigate these overloads to enhance user experience and reduce fatigue.
13	Mehtälä, S., et.al.	Exploring early adolescents’ stressful IT use experiences	2022	Behavior & Information Technology	The study aims to understand the specific stressors related to IT use among early adolescents, including online social behavior, notification-driven behavior, and other IT use aspects.	Techno-Bio-Psycho-Social (TBPS) theory	Qualitative	Semi-structured interviews with 31 Finnish primary and secondary school students	9–15 years	Finland	early adolescents have encountered stressful IT use experiences that vary based on the degree of stress. The experiences relate to different dimensions of IT use, namely 1) online social (media) behaviour, 2) notification-driven behaviour, 3) social distancing and online education behaviour, and 4) gameplay and other aspects of IT use behaviour.	The implications suggest that understanding these stressors can help in developing strategies to mitigate technostress among young IT users, emphasizing the need for supportive measures in educational and home environments to manage IT-related stress.
14	Fox & Moreland	The dark side of social networking sites: An exploration of the relational and psychological stressors associated with Facebook use and affordances	2015	Computers in Human Behavior	a deeper investigation into how and why users have negative experiences on Facebook, particularly given users’ tendency to proclaim, ‘‘it’s just Facebook,’’ and thus does not affect them substantially	Uses and Gratifications Theory	Qualitative	Focus groups of adult Facebook users (N = 44) uncovered narratives surrounding individuals’ negative psychological and relational experiences tied to the social networking site and its affordances (e.g., connectivity, visibility, accessibility, persistence, and social feedback).	19-52	USA	Thematic analysis rendered five themes regarding Facebook stressors: managing inappropriate or annoying content, being tethered, lack of privacy and control, social comparison and jealousy, and relationship tension and conflict. Results demonstrate that although Facebook users often experience negative emotions, they feel pressured to access the site frequently due to the fear of missing out and …	The study reveals that despite the negative experiences and emotions Facebook users often encounter, they feel compelled to remain active on the platform due to social obligations and the fear of missing out. This paradox highlights the complex relationship users have with social networking sites, where the platforms' design and social dynamics can both facilitate and complicate interpersonal rel…
15	Maier, C., et al	The effects of technostress and switching stress on discontinued use of social networking services: a study of Facebook use	2015	Information Systems Journal	This paper focuses on the development of discontinuous usage intentions, i.e. the behavioural intention in the termination phase, in the context of social networking services (SNSs),	IS discontinuance	Quantitative Descriptive	82 university participants	mean age of 27.7 years (range: 16–42 years)		SNS-stress creators and SNS-exhaustion cause discontinuous usage intentions, and switching-stress creators and switching-exhaustion reduce these intentions.	The study's implications suggest that both technostress creators and SNS exhaustion lead to higher discontinuation intentions, while switching stress creators and switching exhaustion reduce these intentions. This highlights the complex relationship between SNS use, perceived stress, and user behavior, emphasizing the need for interventions to reduce technostress and support users in managing the…
16	Maier, C. et. al.	Giving too much social support: social overload on social networking sites	2015	European Journal of Information Systems	identify the theoretical antecedents and consequences of social overload and evaluate the social overload model empirically	Social support theory (SST)	Mixed method	using interviews with 12 and a survey of 571 Facebook users	Not Specified	Germany	The results show that extent of usage, number of friends, subjective social support norms, and type of relationship (online-only vs offline friends) are factors that directly contribute to social overload while age has only an indirect effect. The psychological and behavioral consequences of social overload include feelings of SNS exhaustion by users, low levels of user satisfaction, and a high i…	The implication of the study highlights the impact of social overload on users, such as feelings of exhaustion and reduced satisfaction, leading to potential discontinuation of SNS use. This underscores the need for strategies to manage social demands and support on SNS to maintain user engagement and satisfaction.
17	Islam, A. N., et al.	Adverse consequences of emotional support seeking through social network sites in coping with stress from a global pandemic	2022	International Journal of Information Management	This study explores how using social networking sites (SNSs) to cope with stressors induced by a global pandemic (in this case, COVID-19) can have negative consequences. Analyze the intention to reduce SNS use as a corrective behavioral outcome to mitigate the negative effect of SNS mediated coping.	Transactional Theory of Stress and Coping	Quantitative Descriptive	398 respondents	Not Specified	globally via Amazon Mechanical Turk	results indicate that pandemic-induced stressors (threat of the disease and unemployment) lead to increased emotional support seeking on SNS, which then leads to SNS exhaustion and a subsequent intention to reduce SNS use.	These findings underscore the double-edged nature of SNS as both a coping mechanism and a source of additional stress, highlighting the need for strategies to mitigate SNS exhaustion and promote healthier use patterns.
18	Soror, et al.	Exhaustion and dependency: A habituation–sensitization perspective on the duality of habit in social media use	2022	Information Technology & People	The current work builds on the dual process theory of habituation and sensitization to empirically investigate theory-based mechanisms through which social media use habit influences continued social media use intentions in the context of problematic social media use (SMU).	Dual process theory of habituation and sensitization	Quantitative Descriptive	337 Facebook users	18 to 70	United States	The study's findings highlight the nuanced impacts of social media habits on users' psychological states and behaviors, emphasizing the complex relationship between habit formation, exhaustion, and dependency in the context of social media use.	The study can serve as a basis for developing effective interventions especially given the increase in problematic uses of IS fostered by the development of technology use habits.
19	Fu, S., et al	Social media overload, exhaustion, and use discontinuance: Examining the effects of information overload, system feature overload, and social overload.	2020	Information Processing & Management	this study employed the stressor–strain–outcome (SSO) framework to explain social media discontinuance behaviors from an overload perspective. It also conceptualized social media overload as a multidimensional construct consisting of system feature overload, information overload, and social overload.	Sstressor–strain–outcome (SSO) framework IS discontinuance	Quantitative Descriptive	412 Facebook users412	Not Specified	global context via Amazon's Mechanical Turk	three types of overload are interconnected through system feature overload. System feature overload, information overload, and social overload engender user exhaustion, which in turn leads to users’ discontinued usage of social media.	The study's implications highlight the critical role of managing overload to mitigate social media exhaustion and reduce the likelihood of discontinuance, providing insights for both users and developers on the importance of balanced social media use and design strategies to reduce overload.
20	Shokouhyar, S. et al.	How social influence and personality affect users’ social network fatigue and discontinuance behavior	2018	Aslib Journal of Information Management	It examines the impact of seeking emotional support on social networking sites (SNS) on users' experiences of social overload and exhaustion, focusing on the COVID-19 pandemic context.	limited capacity model theory uses and gratification theory	Quantitative Descriptive		Not Specified	global context via Amazon's Mechanical Turk	The results indicate that social influence affects users’ discontinuance behavior and social network fatigue. Social network fatigue is greater in users with higher reported social influence compared to those with a lower one. Moreover, in response to social network fatigue, users prefer to keep their activities under control instead of switching to alternative social network sites (SNSs) or a sh…	The study implicates the nuanced effects of SNS in providing emotional support, suggesting that while SNS can offer a valuable platform for support seeking, it may also lead to feelings of overload and exhaustion among users, pointing to the need for balanced engagement with these platforms.
21	Zhang, S. et al	Do you get tired of socializing? An empirical explanation of discontinuous usage behaviour in social network services	2016	Information & Management	This study proposes that perceived system feature overload, information overload, and social overload are stressors which induce strain, in terms of social network fatigue and dissatisfaction. Both of social network fatigue and dissatisfaction further influence discontinuous use intention.	stressor-strain-outcome framework	Quantitative Descriptive	users of Qzone 275 Male 250 Female	18-35	China	The empirical results indicate that three types of perceived overload exert greater effects on social network fatigue than dissatisfaction, both of which further increase users’ intention of discontinuance. The study also finds that demographic characteristics, such as gender and age, also have moderating effects on these relationships.	The study found significant effects of all three types of perceived overload on social network fatigue, which then influences discontinuous use intention. This suggests that managing overload on SNSs is crucial to prevent user fatigue and potential discontinuance.
22	Lim & Choi	A study on social overload in SNS: A perspective of Reactance Theory	2017	Pacific Asia Conference on Information Systems (PACIS)	To explore how specific forms of relationships influence social overload from Facebook interactions and how social overload leads to threats to free usage of service, dissatisfaction among users, and discontinuous usage intention	Reactance Theory	Quantitative Descriptive	Facebook users (n = 210)	20-29	Japan	The findings suggest that social overload, moderated by the presence of unwelcome individuals (persona non grata), significantly influences users' freedom, leading to dissatisfaction and potential discontinuation of SNS use.	This underscores the complex dynamics of social interactions on SNS and their psychological impact, highlighting the need for considering social relations dynamics in managing SNS usage and designing platforms.
23	Brooks, S.	Does personal social media usage affect efficiency and well-being?	2015	Computers in Human Behavior	The study conducted investigates the effects of personal social media usage on efficiency (task performance) and well-being (technostress and happiness) in a classroom environment	Distraction–Conflict Theory	Quantitative Descriptive	209	average age of 21 18-29	USA	The results indicate that higher amounts of personal social media usage led to lower task performance, higher levels of technostress, and lower happiness levels.	These findings suggest that personal social media usage during times that are meant for professional activities, such as classroom learning, can have negative consequences on both efficiency and well-being.
24	Weinstein, E. & Selman	Digital stress: Adolescents’ personal accounts	2014	New Media & Society	This study aims to explore adolescents' personal accounts of digital stress	Uses and Gratifications Theory	Qualitative	2000 anonymous posts	Average = 16.3	USA	The findings reveal that adolescents experience significant digital stress related to impersonation, receiving mean and harassing personal attacks, public shaming and humiliation, breaking and entering into accounts and devices, feeling pressure to comply with requests for access, and feeling smothered by constant digital communication. These stressors impact adolescents' well-being, highlighting…	The implications of this study suggest a need for greater awareness and educational initiatives to help adolescents navigate digital spaces more healthily. It underscores the importance of developing strategies to manage digital stress and promote positive online interactions among young people.
25	Reinecke, L., Aufenanger, et al	Digital Stress over the life span: The effects of communication load and internet multitasking on perceived stress and psychological health impairments in a German probability sample	2017	Media Psychology	It examines the impact of communication load (stemming from private emails and social media messages) and internet multitasking on perceived stress and subsequent psychological health issues	Transactional theory of stress	Quantitative Descriptive	1,557 users	between 14 and 85 years of age	Germany	Communication load resulting from private e-mails and social media messages as well as Internet multitasking were positively related to perceived stress and had significant indirect effects on burnout, depression, and anxiety. Perceived social pressure and the fear of missing out on information and social interaction were key drivers of communication load and Internet multitasking.	The implications highlight the importance of addressing digital stress from a lifespan perspective, considering the varying impacts and drivers of digital stress among different age groups, suggesting that interventions and educational efforts to manage digital stress should be tailored accordingly.
26	Nick, E., et al.	Adolescent digital stress: Frequencies, correlates, and longitudinal association with depressive symptoms	2022	Journal of Adolescent Health	The purpose is to investigate the prevalence of digital stress among adolescents and its association with depressive symptoms over time. Results indicate that digital stress is prevalent among adolescents, regardless of sex, race, or ethnicity, and is associated with increased depressive symptoms.	None	Quantitative non-randomized study	680 students	average age 14.27 years	USA	Participants who reported higher levels of digital stress also reported higher levels of social media use, importance ascribed to social media use, peer-reported popularity, peer importance,social anxiety, rejection sensitivity, depressive symptoms, and loneliness	The study highlights the importance of recognizing digital stress as a significant factor affecting adolescent mental health, implying the need for strategies to mitigate its impact.
27	Winstone, L., et al.	Types of Social Media Use and Digital Stress in Early Adolescence	2023	The Journal of Early Adolescence	The purpose is to understand how different types of social media use contribute to digital stress, focusing on passive use, private communication, and broadcasting.	Transformation Framework	Qualitative	24 participants	13-14 years old	UK	Results highlight various digital stressors associated with each type of social media use, emphasizing the need for bolstering offline social and emotional resources and effective privacy settings to improve resilience against digital stress.	This study contributes to the broader understanding of adolescent well-being in the context of digital environments.
28	Turel, O., et al	Short abstinence from online social networking sites reduces perceived stress, especially in excessive users	2018	Psychiatry Research	The purpose was to explore whether short-term SNS abstinence could reduce stress, with findings showing stress reduction in all participants, more significantly in excessive users.	None	Quantitative randomized controlled trial	555 college students	average age of 24.01 years 20-38	USA	The results confirmed our hypothesis and revealed that both typical and excessive SNS users experienced reduction in perceived stress following SNS abstinence of several days. The effects were particularly pronounced in excessive SNS users. The reduction in stress was not associated with academic performance increases.	This suggests that temporary SNS abstinence may benefit psychological well-being, particularly for those excessively engaged with these platforms.
29	Morin-Major	Facebook behaviors associated with diurnal cortisol in adolescents: Is befriending stressful?	2016	Psychoneuroendocrinology	The study aimed to explore how these Facebook behaviors correlate with physiological markers of stress, given the significant brain development and the role of glucocorticoids during adolescence.	None	Quantitative descriptive	41 boys 47 girls	between 12-17 years ood	Canada	The results revealed that cortisol systemic output was positively associated with the number of Facebook friends and negatively associated with Facebook peer interaction, controlling for sex, age, time of awakening, perceived stress, and perceived social support. No significant associations were found between depressive symptoms, self-esteem, and cortisol levels.
30	Beyens, I., Frison, E., & Eggermont	“I don’t want to miss a thing”: Adolescents’ fear of missing out and its relationship to adolescents’ social needs, Facebook use, and Facebook related stress	2016	Computers in Human Behavior	the present study aims to test an integrative model that examines (1) the mediating role of FoMO in the relationships between need to belong and need for popularity and adolescents’ Facebook use and (2) the relationships between FoMO and adolescents’ perceived stress related to the use of Facebook.	Self-determination theory	Quantitative descriptive	402 adolescents	average 16.41 years	Belgium	Structural equation modeling results indicated that an increased need to belong and an increased need for popularity were associated with an increased use of Facebook. These relationships were mediated by FoMO. Increased FoMO was associated with increased stress related to Facebook use. These results emphasize the important role that FoMO plays in adolescents’ media use and well-being.	The implications of the study suggest that certain Facebook behaviors are linked to physiological stress responses in adolescents. Specifically, having a larger network on Facebook might be associated with higher stress levels, as indicated by cortisol measurements. This provides preliminary evidence that social media behaviors can have tangible effects on physiological stress markers.
31	Raza, M., Khan	Dark side of social media and academic performance of public sector schools students: Role of parental school support	2019	Journal of Public Affairs	Investigates the impact of technostress, cyberbullying, and media multitasking on students' academic performance, with a focus on the moderating role of parental school support. The study is indeed related to SNS (Social Networking Sites) technostress.	Person-Environment Fit Model	Quantitative non-randomized study	248 public sector school students in two waves	between 9 -15 years	Pakistan	Results show that technostress, cyberbullying, and media multitasking have a negative impact on student performance, and school parental support moderates the negative relationship between technostress and student performance.	The study implicates that technostress, cyberbullying, and media multitasking negatively affect students' academic performance, but parental school support can mitigate the negative effects of technostress on academic performance. This suggests the importance of parental involvement in mitigating the adverse effects of social media on students.
32	Whelan & Golden	How technostress and self-control of social networking sites affect academic achievement and wellbeing	2022	Internet Research	Examining the impact of social networking site (SNS) stressors on academic achievement and wellbeing, mediated by self-control	technostress and the strength model of self-control	Quantitative non-randomized study	220 participants	at least 18 years of age	Ireland	The study finds that deficient self-control mediates the negative effects of SNS stressors on students' academic performance and wellbeing, particularly highlighting the role of academic SNS use in intensifying these effects. Recommendations emphasize managing SNS use and enhancing self-control to mitigate negative impacts on students.	The implications of the study are significant for understanding the role of social networking site (SNS) use in academic settings. It highlights the need for strategies to manage SNS-related stress and enhance self-control among students to mitigate negative impacts on academic performance and wellbeing.
33	Alvarez-Risco	Influence of Technostress on Academic Performance of University Medicine Students in Peru during the COVID-19 Pandemic	2021	Sustainability	investigates the effects of technostress on academic performance among medical students in Peru.	Stress–strain–outcome model	Quantitative non-randomized study	2,286 participants from 25 region	18-26 years old	Peru	The study found significant relationships between these factors, suggesting that technostress and exhaustion negatively impact students' academic performance.	The implications include the need for university management to develop strategies for balanced technology use to mitigate technostress among students.
34	Zhang, R. & Fu, J.	Privacy Management and Self-Disclosure on Social Network Sites: The Moderating Effects of Stress and Gender	2020	Journal of Computer-Mediated Communication	It aims to understand privacy management in the context of SNSs, using a sample of students to explore the complex dynamics between privacy concerns, stress, gender, and online self-disclosure.	Communication Privacy Management (CPM) theory	Quantitative non-randomized	560 participants	18-25 years old	Hongkong	The results indicate that stress increases self-disclosure despite privacy concerns, with gender differences in this behavior.	This highlights the importance of considering emotional states and gender in privacy management strategies on SNSs.
35	Malik et al.	Correlates of social media fatigueand academicperformance decrementA large cross-sectional study	2020	Information Technology & People	It aims to explore how different aspects of social media use, such as online privacy concerns, social comparison, self-disclosure, intensity of use, and fear of missing out, correlate with social media fatigue and its impact on academic performance among young adults.	stressor-strain-outcome (SSO) framework	Quantitative non-randomized	Study A with 1,398 MIM users Study B with 472MIM users	19–27 years old 18-23 years	India	The results indicate that the intensity of social media use is a significant predictor of social media fatigue, which in turn affects academic performance.	The study underscores the negative implications of excessive social media use on young adults' academic achievements and well-being, suggesting a need for strategies to manage social media usage effectively.
36	Lin, S. & Jian, T.	Effects of Personality Traits Concerning Media Use Decisions on Fear of Missing Out and Social Media Use Behavior	2022	Behavioral Sciences	It examines how maximizing tendency, regret tendency, and social comparison orientation influence fear of missing out (FoMO), which in turn affects social media use behavior.	Stressor-strain-outcome (SSO) framework	Quantitative non-randomized study	310 respondents	21-30	Taiwan	the study found that regret tendency and social comparison orientation positively influence FoMO, which significantly impacts compulsive and surveillance use of social media.	The study highlights the mediating role of FoMO between personality traits and social media use, suggesting interventions to mitigate negative effects of social media use.
37	Pang et al.	How Differential Dimensions of Social Media Overload Influences Young People’s Fatigue and Negative Coping during Prolonged COVID-19 Pandemic? Insights from a Technostress Perspective	2023	Healthcare	It aims to explore the impact of social media overload on young people's fatigue and negative coping strategies, specifically during the prolonged COVID-19 pandemic.	Stressor-strain-outcome (SSO) framework	Quantitative non-randomized study	618 WeChat users	18-29	China	Results showed that information overload and communication overload significantly increased social media fatigue, which in turn led to negative coping strategies.	The study implies that interventions to reduce social media overload could help mitigate its negative impacts on young people's mental health and well-being.
38	Finserås et al.	Reexploring Problematic Social Media Use and Its Relationship with Adolescent Mental Health. Findings from the “LifeOnSoMe”-Study	2023	Psychology Research and Behavior Management	It aims to explore how different types of activities, experiences, and motivations on social media are associated with problematic mental health outcomes in adolescents.	None	Quantitative Descriptive	2023 adolescents	mean age 17.4 years	Norway	It identified three factors related to problematic social media use: "subjective overuse," "social obligations," and "source of concern," all showing significant positive associations with mental health problems.	This study provides insights into the multidimensional nature of problematic social media use and its impact on adolescent mental health.
39	Lin et al.	Unmasking the bright–dark duality of social media use on psychological well-being : a large-scale longitudinal study.	2023	Internet Research	It aims to investigate the dual effects of social media use on psychological wellbeing over time	Stressor-strain-outcome (SSO) framework Social compensation hypothesis	Quantitative Descriptive	6093 respondents	18-24 years	China	The study's findings reveal that social media use has both positive (through perceived social support) and negative (through nomophobia) impacts on psychological wellbeing in the short term, and it elaborates on the complex, bidirectional relationship between social media use and psychological wellbeing over a longer period.	This suggests significant implications for understanding the nuanced effects of social media on mental health, emphasizing the need for strategies to mitigate its negative impacts while enhancing its positive effects.
40	Kang et al	Elaboration of Social Media Performance Measures: From the Perspective of Social Media Discontinuance Behavior	2020	Sustainability	It aims to enhance the understanding of social media performance by considering user discontinuance behavior due to technostress and social stress	None	Quantitative Descriptive	232 respondents	aged above 20	South Korea	It revealed that social media fatigue positively influences users' discontinuance behavior and that high social media involvement can mitigate this effect.	The study's implications suggest reevaluating social media performance metrics to account for dormant users and discontinuance behaviors, offering insights for more accurate social media performance assessment.
41	Cao, X. & Sun, J.	Exploring the effect of overload on the discontinuous intention of social media users: An S-O-R perspective	2018	Computers in Human Behavior	Its purpose is to examine the negative psychological and behavioral consequences of overload for social media users	S-O-R (Stimulus-Organism-Response) framework	Quantitative Descriptive	258 Chinese social media users	20-31 years	China	The results reveal that information and social overloads significantly impact exhaustion, while communication overload and social overload influence regret.	The study's implications suggest that exhaustion and regret are critical psychological states leading to discontinuous social media use, highlighting the need for users and providers to manage overload effectively.

## Sheet: Demographic Variability
No.	Author	Demographic Group Variable				Primary Stressors	Primary Strains/Outcomes
		Age	Gender	Demographic Group	cultural background
			Male
1	Tarafdar et al. (2019)​	18+	Not specified	General Users (average age 35.81 )	Western	Social overload, invasion, uncertainty, complexity	SNS addiction, fatigue, decreased satisfaction
2	Schmidt et al. (2021)​	10-17	Female	Adolescents (10-17)	German	Higher privacy concerns, disclosure	Higher anxiety, fatigue, greater difficulty in regulating ICT usage
	Schmidt et al. (2021)​	10-17	Male	Adolescents (10-17)	German	Lower privacy concerns, social overload	Less anxiety, moderate fatigue, increased ICT regulation challenges
3	Salo et al. (2017)​	20-80	Not specified	General users	European	Identity issues, social relation problems	Concentration problems, sleep issues, burnout
4	Luqman et al. (2017)​	19-44	Not specified		Chinese	Social overload, hedonic use	Intention to quit, SNS exhaustion
5	Cheikh-Ammar (2020)​	Not specified	Not specified		Canadian	Privacy threats, social demands, overload	Stress relief paradox, addiction, exhaustion
6	Lim & Choi (2015)​	18-25	Not specified		South Koreans	Social comparison, privacy, overload	Emotional exhaustion, intention to switch, resistance
7	Dhir et al. (2018)​	12-18	Not specifie	Adolescents	Indian	Compulsive use, fear of missing out	Fatigue, anxiety, depression
8	Salo et al. (2022)​	20-80		Adults	Finnish	Dependency, privacy concerns	Cognitive strain, burnout, need for self-regulation
9	De Groote & Van Ouytsel (2022)	13-16	Female	Adolescents	Belgian	Higher fear of missing out, availability stress	Higher social anxiety, increased friendship tension
	De Groote & Van Ouytsel (2022)	13-16	Male	Adolescents	Belgian	Moderate fear of missing out, lower availability stress	Lower social anxiety, moderate friendship tension
10	Brooks et al. (2020)	18+	Not specified		U.S.	High social media addiction, technostress	Increased anxiety, reduced productivity
	Brooks et al. (2020)	18+			Chinese	Moderate social media addiction, technostress	Lower anxiety, but higher perceived social pressure
11	Homaid (2022)​	21-23	Not specified	Undergraduate students	Saudi Arabian	Problematic social media use, technostress	Academic performance decrement, exhaustion
12	Lee et al. (2016)​	Adults			South Koreans	Information, communication, system feature overload	SNS fatigue, psychological and physical strain
13	Mehtälä et al. (2022)​	13-15		Adolescents	Finnish	Notification-driven stress, online behavior challenges	Physical strain (headache), emotional stress
14	Fox & Moreland (2015)​	19-52		Adults	U.S.	Social comparison, jealousy, privacy management	Relationship conflict, psychological distress
15	Maier et al. (2015)​	16-42		Adults	German	Technostress, switching stress	Discontinued usage intentions, SNS exhaustion
16	Maier et al. (2014)​			Adults	German	Social overload from social support	SNS exhaustion, decreased satisfaction, intention to reduce SNS use
17	Islam et al. (2022)​				Global	COVID-19 obsession, emotional support seeking	SNS exhaustion, intention to reduce SNS use
18	Soror et al. (2020)​	18-70		Adults	U.S.	SMU dependency, habitual use	SMU-related exhaustion, dependency
19	Fu et al. (2020)​				Chinese	System feature overload, information overload	Social media fatigue, discontinuance intention
20	Shokouyar et al. (2018)​	18+			Iranian	Social influence, personality-related social overload	Preference for controlled SNS usage
21	Zhang et al. (2016)​	18-35			Chinese	System feature overload, information overload	Social network fatigue, intention to discontinue SNS use
22	Lim et al. (2017)​	20-29			Japanese	Social overload, threat to usage freedom	Reactance, discontinuation of SNS usage
23	Brooks (2015)​	18-29			U.S.	Personal use during professional time, distraction	Technostress, lower task performance, reduced well-being
24	Weinstein & Selman (2014)​	Adolescents	Mixed		U.S.	Harassment, public shaming, relational tension	Emotional distress, anxiety, relational strain
25	Reinecke et al. (2016)​	14-85	Mixed		German	Communication load, internet multitasking	Burnout, depression, anxiety
26	Nick et al. (2022)​	Adolescents	Mixed		U.S.	Social media demands, peer judgment	Depressive symptoms, increased digital stress
27	Winstone et al. (2022)​	13-14		Early adolescents	U.K.	Peer pressure, social comparison	Digital guilt, fear of negative evaluation, identity stress
28	Turel et al. (2018)​	20-38		Adults	U.S.	Habitual use, SNS dependency	Reduced perceived stress with SNS abstinence
29	Morin-Major et al. (2016)​	12-17	Male	Adolescents	Canadian	Social validation, fewer peer interactions stress	Moderate cortisol response, lower stress than females
	Morin-Major et al. (2016)​	12-17	Female	Adolescents	Canadian	Peer interactions, social validation stress	Elevated cortisol, higher emotional stress
30	Beyens et al. (2016)​	average 16.41 years		Adolescents	Belgium	Fear of missing out (FoMO), need for popularity	Facebook-related stress, anxiety
31	Raza et al. (2019)​	Adolescents		Public school students	Pakistan	Cyberbullying, media multitasking	Lower academic performance, technostress
32	Whelan et al. (2021)​	18+		University students	Ireland	Social overload, reduced self-control on SNS	Academic achievement decline, reduced wellbeing
33	Alvarez-Risco et al. (2021)​	18-26		Medical students	Peru	Communication overload, social overload	Technostress, mental exhaustion, reduced academic performance
34	Zhang & Fu (2020)​	18-25	Female	University students	Hong Kong	Higher privacy concerns under stress	Decreased self-disclosure, increased emotional strain with privacy risks
	Zhang & Fu (2020)​	18-25	Male	University students	Hong Kong	Moderate privacy concerns under stress	Lesser impact on self-disclosure, lower stress-induced privacy management challenges
35	Malik et al. (2021)​	18-27		Young adult	Indian	Social comparison, fear of missing out (FoMO)	Social media fatigue, decline in academic performance
36	Lin & Jian (2022)​	Young adults		General SNS users	Taiwan	Social comparison, regret tendency	Compulsive SNS use, emotional distress
37	Pang et al. (2023)​	Young adults	Mixed		Chinese	Information and communication overload	Social media fatigue, negative coping responses during COVID-19 pandemic
38	Finserås et al. (2023)​	Adolescents	Female	Adolescents	Norwegian	Subjective overuse, social obligations	Higher anxiety, emotional strain, reduced well-being
39	Lin et al. (2023)​	Adolescents	Male	Adolescents	Norwegian	Social obligations, source of concern	Moderate anxiety, minimal reduction in well-being
40	Kang et al. (2020)​	20+			South Koreans	Social media fatigue, emotional overload	Discontinuance intention, social withdrawal
41	Cao & Sun (2018)​	20-31		Adults	Chinese	Information, communication, social overload	SNS exhaustion, regret, discontinuous usage intention
