# Supplementary material for: Social network sites (SNS) an archetype of techno-social stress: A systematic review
Source: Heliyon. 2024 Dec 10;11(1):e41119. doi: 10.1016/j.heliyon.2024.e41119 (PMC11730205; doi:10.1016/j.heliyon.2024.e41119)
Supplement: Multimedia component 2 [file mmc2.xlsx]

## Sheet: Quantitative-Descriptive
Paper ID	First Author	Year	Link	Is the sampling strategy relevant to address the research question?	Is the sample representative of the target population?	Are the measurements appropriate?	Is the risk of nonresponse bias low?	Is the statistical analysis appropriate to answer the research question?
P1	Tarafdar, M.	2015	https://doi.org/10.1111/isj.12253	1	1	1	1	1
P4	Luqman, A.	2017	https://doi.org/10.1016/j.chb.2017.01.020	1	1	1	1	1
P5	Cheikh-Ammar, M.	2020	https://doi.org/10.1016/j.im.2020.103368	1	1	1	1	1
P6	Lim, M.S.	2017	https://doi.org/10.1007/s11042-015-2891-z	1	1	1	1	1
P7	Dhir, A.	2018	https://doi.org/10.1016/j.ijinfomgt.2018.01.012	1	1	1	0	1
P10	Brooks, S.	2020	http://doi.org/10.4018/JOEUC.2020040101	1	1	1	0	1
P11	Ali Homaid, A.	2022	https://doi.org/10.1016/j.addbeh.2022.107370	1	1	1	1	1
P12	Lee, A. R.	2016	https://doi.org/10.1016/j.chb.2015.08.011	1	1	1	1	1
P15	Maier, C.	2015	https://doi.org/10.1111/isj.12068	1	1	1	1	1
P17	Islam, N.	2022	https://doi.org/10.1016/j.ijinfomgt.2021.102431	1	1	1	1	1
P18	Soror, A.	2022	https://doi.org/10.1108/ITP-11-2019-0603	1	1	1	1	1
P19	Fu, S.	2020	https://doi.org/10.1016/j.ipm.2020.102307	1	1	1	1	1
P20	Shokouyar, S.	2018	https://doi.org/10.1108/AJIM-11-2017-0263	1	0	1	0	1
P21	Zhang, S.	2016	https://doi.org/10.1016/j.im.2016.03.006	1	1	1	0	1
P22	Lim, C.	2017	https://aisel.aisnet.org/pacis2017/100	1	1	1	0	1
P23	Brooks, S.	2015	https://doi.org/10.1016/j.chb.2014.12.053	1	1	1	1	1
P25	Reinecke, L	2017	https://psycnet.apa.org/doi/10.1080/15213269.2015.1121832	1	1	1	1	1
P29	Morin-Major, C.	2016	https://doi.org/10.1016/j.psyneuen.2015.10.005	1	1	1	0	1
P30	Beyens, I.	2016	https://doi.org/10.1016/j.chb.2016.05.083	1	1	1	0	1
P38	Finserås, T.	2023	https://doi.org/10.2147/PRBM.S435578	1	1	1	1	1
P39	Lin, Y.	2023	https://doi.org/10.1108/INTR-05-2022-0320	1	1	1	0	1
P40	Kang, I.	2020	https://doi.org/10.3390/su12197962	1	1	1	1	1
P41	Cao, X.	2018	https://doi.org/10.1016/j.chb.2017.11.035	1	1	1	1	1

## Sheet: Quantitative non-RCT
Paper ID	First Author	Year	Link	Are the participants representative of the target population?	Are measurements appropriate regarding both the outcome and intervention (or exposure)?	Are there complete outcome data?	Are the confounders accounted for in the design and analysis?	During the study period, is the intervention administered (or exposure occurred) as intended?
P26	Nick, E.	2021	https://doi.org/10.1016/j.jadohealth.2021.08.025	1	1	1	1	1
P31	Raza, M.	2019	https://doi.org/10.1002/pa.2058	1	1	1	1	1
P32	Whelan, E.	2022	https://doi.org/10.1108/INTR-06-2021-0394	1	1	1	1	1
P33	Alvarez-Risco, A	2021	https://doi.org/10.3390/su13168949	1	1	1	0	1
P34	Zhang, R.	2020	https://doi.org/10.1093/jcmc/zmaa004	1	1	1	1	0
P35	Malik, A.	2020	https://doi.org/10.1108/ITP-06-2019-0289	1	1	1	1	0
P36	Lin, S.	2022	https://doi.org/10.3390/bs12110460	1	0	1	1	0
P37	Pang, H.	2023	https://doi.org/10.3390/healthcare11010006	1	0	1	1	0

## Sheet: Quantitative RCT
Paper ID	First Author	Year	Link	Is randomization appropriately performed?	Are the groups comparable at baseline?	Are there complete outcome data?	Are outcome assessors blinded to the intervention provided?	Did the participants adhere to the assigned intervention?
P28	Turel, O.	2018	https://doi.org/10.1016/j.psychres.2018.11.017	1	1	1		1

## Sheet: Qualitative
Paper ID	First Author	Year	Link	Is the qualitative approach appropriate to answer the research question?	Are the qualitative data collection methods adequate to address the research question?	Are the findings adequately derived from the data?	Is the interpretation of results sufficiently substantiated by data?	Is there coherence between qualitative data sources, collection, analysis and interpretation?
P3	Salo, M	2019	https://doi.org/10.1111/isj.12213	1	1	1	1	1
P8	Salo, M.	2022	https://doi.org/10.25300/MISQ/2022/14950	1	1	1	1	1
P9	De Groote	2022	https://doi.org/10.1016/j.tele.2022.101877	1	1	1	1	1
P13	Mehtälä, S.	2022	https://doi.org/10.1080/0144929X.2022.2109991	1	1	1	1	1
P14	Fox, J.	2015	https://doi.org/10.1016/j.chb.2014.11.083	1	1	1	1	1
P24	Weinstein, E.	2014	https://doi.org/10.1177/1461444814543989	1	1	1	1	1
P27	Winstone, L.	2023	https://doi.org/10.1177/02724316221105560	1	1	1	1	1

## Sheet: Mixed methods
Paper ID	First Author	Year	Link	Is there an adequate rationale for using a mixed methods design to address the research question?	Are the different components of the study effectively integrated to answer the research question?	Are the outputs of the integration of qualitative and quantitative components adequately interpreted?	Are divergences and inconsistencies between quantitative and qualitative results adequately addressed?	Do the different components of the study adhere to the quality criteria of each tradition of the methods involved?
P2	Schmidt, M	2021	https://doi.org/10.1080/10864415.2021.1887696	1	1	1	1	1
P16	Maier, C.	2015	https://doi.org/10.1057/ejis.2014.3	1	1	1	1	1
